# Supplementary material for: The MicroRNA Landscape of Acute Beta Cell Destruction in Type 1 Diabetic Recipients of Intraportal Islet Grafts
Source: Cells. 2021 Jul 4;10(7):1693. doi: 10.3390/cells10071693 (PMC8304265; doi:10.3390/cells10071693)
Supplement: Supplementary file 1 [file cells-10-01693-s001.zip]

Archive with 4 entries (4 files):
- Supplementary 1.pdf
- Supplementary Table S1.xlsx
- Supplementary Table S2.xlsx
- Supplementary Table S3.xlsx
