# Supplementary material for: The MicroRNA Landscape of Acute Beta Cell Destruction in Type 1 Diabetic Recipients of Intraportal Islet Grafts
Source: Cells. 2021 Jul 4;10(7):1693. doi: 10.3390/cells10071693 (PMC8304265; doi:10.3390/cells10071693)
Supplement: Supplementary file 1 [file cells-10-01693-s001.zip › Supplementary Table S1.xlsx]

## Sheet: Table S1
Table S1: graft characteristics discovery cohort and validation cohort 1 (Brussels)
	Cellular composition (% total)						Cell Number (million/kg BW)
	electron microscopy				immunohistochemistry			electron microscopy				immunohistochemistry
Discovery cohort	Exocrine	Non-granulated	Endocrine	Dead	Beta	Alpha	Total	Exocrine	Non-granulated	Endocrine	Dead	Beta	Alpha
S1	1	44	46	10	33	9	9.4	0.0944334	4.2	4.3	0.9	3.1	0.8
S2	2	63	28	7	22	7	13.5	0.270775	8.5	3.8	0.9	3	0.9
S3	4	59	28	9	27	6	7.5	0.298471	4.4	2.1	0.7	2	0.4
S4	5	51	36	8	28	15	11.9	0.59416	6.1	4.3	1	3.3	1.8
S5	3	34	56	7	35	23	7	0.208978	2.4	3.9	0.5	2.4	1.6
S6	4	39	46	11	31	21	10.2	0.4088	4	4.7	1.1	3.2	2.1
S7	0	19	70	11	51	22	5.1	0	1	3.6	0.6	2.6	1.1
S8	1	44	41	14	37	5	7.3	0.0733248	3.2	3	1	2.7	0.4
Validation cohort 1	Exocrine	Non-granulated	Endocrine	Dead*	Beta	Alpha	Total	Exocrine	Non-granulated	Endocrine	Dead	Beta	Alpha
S02	0.989011	33.6264	55.3846	9.5	44.5055	16.8132	8.974	0.0887538	3.01763	4.97021	0.85253	3.99392	1.50881
S04	1.95652	66.5217	21.5217	9.5	20.5435	3.91304	9.08074	0.177667	6.04067	1.95433	0.86267	1.8655	0.355333
S07	2.14286	49.2857	38.5714	9.5	34.2857	7.5	14.0583	0.30125	6.92875	5.4225	1.33554	4.82	1.05438
S08	1.04651	55.4651	33.4884	9.5	28.2558	10.4651	9.27424	0.097056	5.14397	3.10579	0.881052	2.62051	0.97056
S10	3.71134	56.5979	29.6907	9.5	17.6289	15.7732	12.6497	0.469474	7.15947	3.75579	1.20172	2.23	1.99526
S11	7.91209	36.5934	45.4945	9.5	36.5934	11.8681	9.07267	0.717838	3.32	4.12757	0.861904	3.32	1.07676
S13	0.947368	47.3684	41.6842	9.5	33.1579	15.1579	8.8749	0.084078	4.2039	3.69943	0.843115	2.94273	1.34525
S14	2.14286	57.8571	30	9.5	26.7857	6.42857	10.6682	0.228604	6.17232	3.20046	1.01348	2.85755	0.685813
* No data available on fraction of dead cells in grafts of validation cohort 1. Estimated based on median percent dead cells (9.5%) in Discovery cohort
