# Supplementary material for: The MicroRNA Landscape of Acute Beta Cell Destruction in Type 1 Diabetic Recipients of Intraportal Islet Grafts
Source: Cells. 2021 Jul 4;10(7):1693. doi: 10.3390/cells10071693 (PMC8304265; doi:10.3390/cells10071693)
Supplement: Supplementary file 1 [file cells-10-01693-s001.zip › Supplementary Table S2.xlsx]

## Sheet: Blad1
Target assays Lifetech (previous name)	miRbase v21	miRbase accesion number	sequence
hsa-miR-369-5p-001021	hsa-miR-369-5p	MIMAT0001621	AGAUCGACCGUGUUAUAUUCGC
hsa-miR-125b-000449	hsa-miR-125b-5p	MIMAT0000423	UCCCUGAGACCCUAACUUGUGA
hsa-miR-204-000508	hsa-miR-204-5p	MIMAT0000265	UUCCCUUUGUCAUCCUAUGCCU
hsa-miR-132-000457	hsa-miR-132-3p	MIMAT0000426	UAACAGUCUACAGCCAUGGUCG
hsa-miR-375-000564	hsa-miR-375	MIMAT0000728	UUUGUUCGUUCGGCUCGCGUGA
hsa-miR-376a-000565	hsa-miR-376a-3p	MIMAT0000729	AUCAUAGAGGAAAAUCCACGU
hsa-miR-376a*-002127	hsa-miR-376a-5p	MIMAT0003386	GUAGAUUCUCCUUCUAUGAGUA
hsa-miR-1247-002893 (p < 0,06)	hsa-miR-1247-5p	MIMAT0005899	ACCCGUCCCGUUCGUCCCCGGA
hsa-miR-520e-001119	hsa-miR-520e	MIMAT0002825	AAAGUGCUUCCUUUUUGAGGG
hsa-miR-410-001274	hsa-miR-410-3p	MIMAT0002171	AAUAUAACACAGAUGGCCUGU
hsa-let-7g-002282	hsa-let-7g-5p	MIMAT0000414	UGAGGUAGUAGUUUGUACAGUU
hsa-miR-335-000546	hsa-miR-335-5p	MIMAT0000765	UCAAGAGCAAUAACGAAAAAUGU
hsa-miR-130b-000456	hsa-miR-130b-3p	MIMAT0000691	CAGUGCAAUGAUGAAAGGGCAU
hsa-miR-216b-002326	hsa-miR-216b-5p	MIMAT0004959	AAAUCUCUGCAGGCAAAUGUGA
hsa-miR-429-001024	hsa-miR-429	MIMAT0001536	UAAUACUGUCUGGUAAAACCGU
hsa-miR-331-000545 (p < 0,06)	hsa-miR-331-3p	MIMAT0000760	GCCCCUGGGCCUAUCCUAGAA
hsa-miR-200a-000502	hsa-miR-200a-3p	MIMAT0000682	UAACACUGUCUGGUAACGAUGU
hsa-miR-210-000512	hsa-miR-210-3p	MIMAT0000267	CUGUGCGUGUGACAGCGGCUGA
hsa-miR-103-000439	hsa-miR-103a-3p	MIMAT0000101	AGCAGCAUUGUACAGGGCUAUGA
hsa-miR-208-000511	hsa-miR-208a-3p	MIMAT0000241	AUAAGACGAGCAAAAAGCUUGU
hsa-miR-30e-3p-000422	hsa-miR-30e-3p	MIMAT0000693	CUUUCAGUCGGAUGUUUACAGC
hsa-miR-524-001173	hsa-miR-524-3p	MIMAT0002850	GAAGGCGCUUCCCUUUGGAGU
hsa-miR-1291-002838	hsa-miR-1291	MIMAT0005881	UGGCCCUGACUGAAGACCAGCAGU
