# Supplementary material for: The MicroRNA Landscape of Acute Beta Cell Destruction in Type 1 Diabetic Recipients of Intraportal Islet Grafts
Source: Cells. 2021 Jul 4;10(7):1693. doi: 10.3390/cells10071693 (PMC8304265; doi:10.3390/cells10071693)
Supplement: Supplementary file 1 [file cells-10-01693-s001.zip › Supplementary Table S3.xlsx]

## Sheet: NRQ_ratio_p
Taqman Assay	Inclusion in custom panel		NRQ ratio	p value	S1	S2	S3	S4	S5	S6	S7	S9	S1c	S2c	S3c	S4c	S5c	S6c	S7c	S9c
hsa-let-7c-000379 CNRQ	0		4.6293	0.515964	0.0552332	0.0552332	0.0552332	1.1607	1.77664	0.0552332	0.0552332	1.09804	0.0552332	0.0552332	1.24515	0.660237	0.0552332	0.552332	0.79378	1.22512
hsa-let-7g-002282 CNRQ	1	core biomarker beta cell destruction	90.5107	0.0356236	0.199756	3.75751	0.0199756	13.4586	0.644614	1.2295	6.48187	1.33567	0.0199756	0.310814	0.0199756	0.0199756	1.63005	0.21737	0.372649	0.351641
hsa-miR-103-000439 CNRQ	1	core biomarker beta cell destruction	130.313	0.0195816	0.12694	0.410204	0.00563638	0.00563638	1.64665	0.366438	0.790497	734.514	0.00563638	0.00563638	0.00563638	0.00563638	1.05465	0.0563638	0.00563638	0.921722
hsa-miR-106a-002169 CNRQ	0		1.31838	0.974357	0.860776	0.356369	0.120171	0.881008	5.25291	1.9971	2.85036	1.07288	0.373508	1.26357	0.0706318	2.99089	3.23221	1.52265	1.20398	1.6248
hsa-miR-106b-000442 CNRQ	0		1.24039	0.893506	1.62705	4.11623	5.57442	0.0299433	0.557314	0.711869	0.713674	0.450505	2.56389	1.81134	4.18312	0.299433	0.313473	0.47687	0.580631	0.415719
hsa-miR-10b#-002315 CNRQ	0		54.9185	0.709882	0.0222382	7.5145	4.97164	0.244399	0.288735	0.222382	1.78937	0.0222382	0.0222382	0.0222382	0.258285	2.2346	0.680769	1.22555	0.0222382	1.9797
hsa-miR-1179-002776 CNRQ	0		536.283	0.955424	0.139701	0.971158	4.37522	3.93641	4.24815	0.0151356	0.00105439	0.0105439	0.00105439	6.82025	0.00105439	5.52713	0.667421	2.93765	0.00105439	8.53493
hsa-miR-1183-002841 CNRQ	0		32.6605	0.399546	3.57437	0.0279383	0.0279383	1.09678	0.615319	1.46825	0.528445	0.279383	0.0279383	3.32889	1.16065	0.0279383	0.0279383	0.0279383	0.0279383	0.495108
hsa-miR-1205-002778 CNRQ	0		45.313	0.148207	0.534934	0.689763	3.31894	4.42079	0.891456	0.0145613	0.407099	0.625749	1.41059	1.24443	0.0145613	3.182	0.0145613	0.145613	0.0145613	0.0145613
hsa-miR-1208-002880 CNRQ	0		0.96908	0.280099	0.467627	1.7049	2.37575	2.86154	0.330293	0.408507	0.601451	0.514991	2.28718	1.07315	1.6293	1.1082	1.054	1.09519	1.27526	0.67655
hsa-miR-122-002245 CNRQ	0		18.2451	0.294092	0.332277	1.64665	0.0168616	0.581835	38.4592	11.9124	1.22538	1.74462	0.168616	0.522878	0.183781	4.61318	0.312033	1.68345	0.266563	0.306267
hsa-miR-1225-3P-002766 CNRQ	0		8.78667	0.201926	0.929673	0.436315	0.214338	0.0141156	0.0141156	0.0141156	0.0141156	1.74462	0.0141156	17.2982	3.13184	0.0141156	0.859568	0.141156	1.85012	0.54275
hsa-miR-1226#-002758 CNRQ	0		5.99814	0.631322	1.00956	0.444631	2.55094	3.33811	1.30768	0.021208	0.021208	7.04369	2.38177	0.021208	0.682653	0.365511	0.737225	0.512625	0.21208	0.596348
hsa-miR-1227-002769 CNRQ	0		2.0718	0.555362	0.570427	1.14564	1.93821	2.29879	0.753876	0.0343163	0.0343163	2.4149	3.02134	0.993448	0.375232	1.02116	1.15048	0.369488	1.1246	0.343163
hsa-miR-1233-002768 CNRQ	0		213.016	0.591403	0.0801678	1.06768	4.60257	2.5633	1.05747	0.0270396	0.945453	0.114025	5.70164	3.74111	0.00270396	6.28637	1.53144	0.503269	2.1732	1.42955
hsa-miR-1247-002893 CNRQ	1	borderline biomarker beta cell destruction	119288	0.0557654	0.00613762	3881.5	5727.96	0.110764	0.2273	0.714496	0.431817	0.457088	0.00613762	0.185183	0.00613762	0.0613762	0.0977237	0.132434	0.00613762	0.0860994
hsa-miR-1254-002818 CNRQ	0		2.05067	0.472478	0.0345303	0.610099	0.860914	0.909599	0.345303	3.44747	1.32954	0.0345303	0.567806	0.532844	3.2181	1.32923	0.0345303	1.05533	1.42955	0.67733
hsa-miR-125b-000449 CNRQ	1	core biomarker beta cell destruction	52.1418	0.000818121	0.230728	0.845551	0.628348	4.43404	5.44879	1.37246	1.20249	0.545507	0.0230728	0.599791	0.0230728	0.625317	0.0230728	0.0230728	0.0230728	0.0230728
hsa-miR-126#-000451 CNRQ	0		2.02305	0.872365	2.95597	0.838147	0.46153	0.636356	2.6965	0.0370937	1.96246	1.97288	1.15329	0.646249	0.370937	1.34431	1.32008	1.20063	0.377138	0.592516
hsa-miR-1260-002896 CNRQ	0		0.604893	0.100529	1.07954	0.419856	2.40215	2.88204	0.452898	0.0211349	0.890964	0.474788	2.39939	1.55418	1.6885	6.11364	1.63908	2.66624	1.14562	0.408225
hsa-miR-126-002228 CNRQ	0		5.5631	0.508216	1.05349	1.66303	0.120865	0.594977	8.70763	1.32282	1.72624	1.90152	0.030761	0.351641	0.389493	0.419566	4.49469	4.97279	1.8412	2.88735
hsa-miR-1262-002852 CNRQ	0		3.13847	0.127127	2.35939	7.43533	0.0651628	5.09565	0.107374	0.00644169	0.000644169	3.70084	10.2094	0.376184	5.29054	87.2971	0.334888	0.18681	0.764716	0.789951
hsa-miR-127-000452 CNRQ	0		6.21665	0.165432	1.05162	0.0268658	0.0268658	1.3116	4.42792	0.552713	1.7697	0.460893	0.0268658	0.0268658	0.0268658	0.36509	2.89135	0.66512	1.92531	0.268658
hsa-miR-1274A-002883 CNRQ	0		4.96347	0.73073	0.435311	3.72392	25.1768	9.33684	0.290603	0.0966051	0.200817	0.118114	0.334657	0.772681	0.959577	1.42462	2.87276	0.236865	39.0841	0.418697
hsa-miR-1274B-002884 CNRQ	0		1.39438	0.54063	1.61139	1.31401	0.869261	0.299364	2.8655	0.0177419	4.11339	1.68112	0.961192	2.09942	0.460045	0.432613	5.25896	1.60805	0.864311	1.75833
hsa-miR-1275-002840 CNRQ	0		1.28699	0.626797	0.417927	1.196	4.62062	3.94821	0.327793	0.0327793	0.461743	1.61622	2.22844	0.76542	1.83569	2.26048	0.582908	0.389583	0.450609	0.619013
hsa-miR-127-5p-002229 CNRQ	0		9.57178	0.14998	0.00183231	0.000183231	0.000183231	0.00944061	5.22396	0.000183231	0.000183231	0.18954	0.000183231	31.4775	0.000183231	0.000183231	0.371792	0.790497	12.4165	508.159
hsa-miR-1276-002843 CNRQ	0		1.61993	0.701862	0.276503	1.89147	5.1428	4.56773	0.0462381	0.00462381	0.318127	2.69464	0.889795	1.62106	2.47343	3.20406	0.370084	0.00462381	1.18722	0.409261
hsa-miR-128a-002216 CNRQ	0		19.7722	0.513301	2.32916	0.0161547	1.22309	0.504197	1.49658	2.88138	2.07635	0.733162	0.0161547	0.353997	0.161547	0.323966	1.28292	4.63874	0.875931	1.09792
hsa-miR-1291-002838 CNRQ	1	reference gene candidate	1.13164	0.599732	2.71832	1.242	0.953938	0.653732	0.740116	0.0547016	1.28944	0.805805	1.80177	0.547016	1.52475	0.862661	0.570558	1.30798	1.01321	0.630086
hsa-miR-1298-002861 CNRQ	0		0.150593	0.000897398	0.0164172	0.0164172	0.0164172	0.0164172	0.0164172	0.0164172	0.0164172	0.0164172	0.433112	0.557956	5.73324	3.68299	0.164172	1.03562	1.15271	0.0164172
hsa-miR-1305-002867 CNRQ	0		0.731406	0.0857751	1.9494	0.885646	1.7968	1.27997	0.272396	0.142462	0.567937	0.91029	1.8239	2.32274	3.08035	0.619013	1.08156	1.24397	1.10301	1.04776
hsa-miR-130a-000454 CNRQ	0		14.2067	0.453359	1.11578	4.74242	0.00428549	3.91922	2.11592	2.00078	2.0611	1.26241	0.368893	0.355959	0.192664	0.0428549	4.17446	1.43549	1.06299	0.634162
hsa-miR-130b-000456 CNRQ	1	core biomarker beta cell destruction	97.075	0.0213653	0.00660693	0.00660693	0.00660693	1.56315	279.898	4.83393	0.366016	0.331436	0.00660693	0.00660693	0.00660693	0.00660693	0.654636	0.0899498	0.0660693	0.00660693
hsa-miR-132-000457 CNRQ	1	core biomarker beta cell destruction	210.916	0.00460571	0.0763836	3.34888	0.00387258	2.81838	10.1625	12.7644	1.23917	1.48662	0.00387258	0.00387258	0.00387258	0.00387258	0.381241	1.15678	0.0387258	0.34033
hsa-miR-133a-002246 CNRQ	0		7.58851	0.0619199	1.56027	0.521555	0.0157797	0.157797	5.236	2.51594	0.475883	2.21004	0.283531	0.0157797	0.0157797	0.0157797	1.19168	0.459198	1.61585	2.24233
hsa-miR-136#-002100 CNRQ	0		45.4069	0.762091	0.232381	1.01985	0.00731139	0.0731139	0.419566	0.00731139	0.00731139	0.966785	0.00731139	0.00731139	0.00731139	0.198198	0.00731139	0.00731139	717.794	0.00731139
hsa-miR-136-000592 CNRQ	0		27.0951	0.146876	0.0315646	2.70458	0.0315646	0.0315646	3.82913	0.35148	0.909369	1.58672	0.0315646	0.0315646	0.0315646	0.0315646	0.0315646	1.38007	0.315646	0.437119
hsa-miR-139-5p-002289 CNRQ	0		11.5455	0.0398895	0.206063	1.50522	0.00591562	0.113789	4.8854	2.92012	1.91161	2.49287	0.00591562	0.0591562	0.00591562	0.00591562	1.31886	3.40879	0.279254	5.61824
hsa-miR-143-002249 CNRQ	0		1.01779	0.533956	0.0214684	0.0214684	0.0214684	0.267793	4.917	2.02768	1.11643	0.0214684	0.0214684	0.0214684	0.0214684	0.280092	3.68214	2.72396	0.556416	0.214684
hsa-miR-144-002676 CNRQ	0		742.526	0.606534	0.175792	0.192797	0.00966051	0.0966051	0.512743	0.00966051	0.446992	5821.03	0.392555	1.20357	1.02274	0.532476	0.863376	0.873917	1.20368	0.98023
hsa-miR-145-002278 CNRQ	0		2.20811	0.496321	0.020455	0.020455	0.020455	0.20455	8.88996	2.73905	0.310742	0.251536	0.020455	0.020455	0.020455	0.020455	4.1735	1.74904	0.521075	0.675461
hsa-miR-146a-000468 CNRQ	0		1.4321	0.411017	1.29003	0.374197	0.205921	0.209652	5.12389	1.54135	5.92107	2.20343	0.389493	0.392735	0.247457	0.38089	2.97989	2.49689	3.21884	1.34927
hsa-miR-146b-001097 CNRQ	0		9.39526	0.222765	0.463874	1.20748	0.00810961	0.393913	10.2094	2.44287	3.40722	1.96155	0.157398	0.0810961	0.0814704	0.00810961	1.89845	3.32353	2.73779	1.51461
hsa-miR-147-000469 CNRQ	0		1.21035e+08	0.390532	0.0188799	1.24142	0.00933254	760326	0.110027	0.0226464	0.0419759	0.00785236	0.000785236	0.000785236	0.000785236	0.000785236	319154	0.000785236	0.0229087	0.000785236
hsa-miR-148a-000470 CNRQ	0		8.86586	0.0668159	0.541876	2.50035	1.12824	0.924528	1.58599	1.33352	0.788678	1.47571	0.342926	2.37137	0.0342926	0.0342926	1.57326	0.378268	1.33076	0.446375
hsa-miR-148b-000471 CNRQ	0		8.60896	0.310967	0.310742	0.846233	0.0225788	0.0225788	2.11106	1.85952	2.23821	2.14338	0.0225788	0.0225788	0.0225788	0.995935	1.51147	0.225788	1.52721	0.389045
hsa-miR-150-000473 CNRQ	0		7.68841	0.848099	0.534441	4.20339	0.00801678	0.633286	0.63314	2.05163	1.40281	2.10136	0.102164	0.0801678	1.20612	0.48095	0.915841	4.3944	4.9204	1.95119
hsa-miR-151-3p-002254 CNRQ	0		3.19859	0.9855	2.15576	0.749549	0.397832	0.625605	5.84521	0.084918	5.20236	1.00418	2.21309	0.526138	0.808258	0.992154	2.84643	1.29003	0.274347	1.01927
hsa-miR-151-5P-002642 CNRQ	0		32.31	0.876097	0.0161771	0.254742	0.0161771	1.14844	5.19517	0.0161771	4.02532	5.05708	0.417061	0.161771	0.224854	1.96789	1.41971	0.556929	0.0161771	1.36899
hsa-miR-152-000475 CNRQ	0		1.63403	0.682145	0.758927	0.524566	0.0178197	0.0178197	2.94036	1.80385	4.23253	2.3383	0.453837	0.427563	0.425991	0.178197	2.8119	1.03343	0.744903	1.50072
hsa-miR-155-002623 CNRQ	0		16.6026	0.211817	0.0330598	0.845104	0.0330598	1.94312	1.4873	0.330598	0.361243	1.57471	0.0330598	0.0330598	0.0330598	0.0330598	0.0330598	1.15452	1.02177	1.84544
hsa-miR-15a-000389 CNRQ	0		22.8645	0.769046	2.74284	1.04345	0.0218675	13.4586	0.698554	0.786321	0.0218675	1.32709	0.0218675	0.218675	2.31793	0.284577	0.388776	2.20039	0.70081	0.411339
hsa-miR-16-000391 CNRQ	0		0.965701	0.42741	1.30257	0.692309	0.0347536	0.47852	3.66944	4.12762	1.15444	1.92797	1.39959	1.4054	0.0767361	1.20323	2.18424	4.40149	0.957392	1.18413
hsa-miR-17-002308 CNRQ	0		9.89088	0.418933	1.44877	0.353753	14.9624	0.530884	2.19079	1.17082	1.0293	0.671893	2.23357	0.75753	0.210523	0.819936	0.750931	1.47469	0.681083	0.628492
hsa-miR-1825-002907 CNRQ	0		3.16402	0.670234	1.85225	0.40411	1.0713	1.85183	0.27555	0.174663	0.74319	6.35331	10.5925	0.765597	2.03892	0.104352	0.701617	1.90152	1.04076	1.2362
hsa-miR-184-000485 CNRQ	0		5.87269	0.71838	1.27761	1.98427	0.630957	3.44429	0.379752	1.15643	1.26532	0.958385	1.18703	0.246888	8.95159	0.89985	0.670039	0.825544	0.0397192	6.57658
hsa-miR-185-002271 CNRQ	0		1.64035	0.726476	0.0166917	0.166917	0.0166917	0.370681	3.32813	1.79349	6.20869	1.2782	1.53851	0.428351	0.0166917	0.430824	2.05211	0.896644	2.34855	0.278099
hsa-miR-186-002285 CNRQ	0		70805.9	0.823099	0.0300608	1.33537	5.35797e-06	1.42856	5.35797e-05	440.555	55.847	5.35797e-06	4.37321	5.35797e-06	0.0130918	5.35797e-06	5.35797e-06	0.00870964	324.34	81.8465
hsa-miR-18b-002217 CNRQ	0		2.77296	0.949662	0.00261818	0.0422669	0.00261818	0.122687	14.4544	9.88098	8.22621	2.65522	0.133199	0.0261818	0.00261818	0.86459	2.46547	3.05562	0.869381	3.1268
hsa-miR-190b-002263 CNRQ	0		436.295	0.292848	0.245754	0.00166341	5.79029	0.0610942	0.0847227	0.00166341	0.044978	0.629651	0.0448745	4677.35	0.00166341	0.0166341	0.451856	0.0580764	1.68035	31117.2
hsa-miR-191-002299 CNRQ	0		2.45156	0.68086	0.650279	0.179804	0.0078886	0.611364	21.5774	2.67547	4.21308	1.59919	0.359005	0.078886	0.0909913	0.0912011	7.46105	4.94652	0.847383	4.89215
hsa-miR-192-000491 CNRQ	0		7.96271	0.484088	2.85693	18.3231	0.265644	0.639882	1.24894	4.2335	0.616595	0.369658	1.65348	0.536908	6.10801	0.16263	0.163569	0.271144	2.11836	1.12536
hsa-miR-193a-5p-002281 CNRQ	0		3.89375	0.594975	0.0156459	0.0156459	0.0156459	0.285299	1.07704	0.818201	0.156459	0.423448	0.0156459	3.23892	0.0156459	0.0156459	4.14954	5.20835	0.0156459	0.85761
hsa-miR-193b-002367 CNRQ	0		7.65851	0.633762	15.5955	0.0297852	0.00088308	4.3944	11.1429	1.04935	4.48642	1.64399	0.289268	0.0415911	0.0149279	46.7735	6.34746	84.1395	1.49245	0.96086
hsa-miR-195-000494 CNRQ	0		4.70496	0.23521	0.204409	0.203564	0.00862979	0.428351	2.82228	6.0256	2.32381	1.72504	0.739435	0.00862979	0.00862979	0.0862979	2.00863	11.1944	0.552841	1.03643
hsa-miR-197-000497 CNRQ	0		4.06656	0.0384378	2.71394	9.42975	15.417	2.98882	0.257988	0.874621	0.331589	0.385035	2.77779	0.545758	13.3968	0.561306	0.244906	0.298745	0.158928	0.222024
hsa-miR-199a-3p-002304 CNRQ	0		7.06638	0.336779	2.2228	0.299847	0.00807235	0.556032	5.57442	3.46338	2.55859	1.08086	0.426776	0.00807235	0.289468	0.0807235	3.34195	1.63155	1.6638	0.559114
hsa-miR-19a-000395 CNRQ	0		2.27194	0.45501	0.414477	0.471628	0.00408319	0.524083	3.44985	3.18053	0.870202	1.58088	0.303669	19.0985	0.125777	0.0408319	3.87793	5.99515	0.913188	1.02304
hsa-miR-19b-000396 CNRQ	0		2.76429	0.789928	1.16083	0.311674	0.018608	3.2802	2.46604	4.71954	0.898132	1.02128	0.562341	0.438834	0.18608	0.227248	3.6033	5.14044	0.414668	0.984875
hsa-miR-19b-1#-002425 CNRQ	0		0.725996	0.114838	1.87111	1.21104	1.03371	0.708598	0.465586	0.0465586	0.85257	0.509096	3.55877	0.582908	1.39959	1.17263	0.887933	0.870543	1.05022	1.07835
hsa-miR-200a-000502 CNRQ	1	core biomarker beta cell destruction	6249.45	0.0442437	0.00124451	26.2422	0.00124451	0.224233	15.6315	19.9986	0.00124451	1.21169	0.00124451	0.00124451	0.00124451	0.00124451	0.00124451	0.00124451	0.0360579	0.0124451
hsa-miR-203-000507 CNRQ	0		165.395	0.0905055	0.00818465	0.00818465	1.17203	2.74853	5.61953	0.0818465	0.889652	0.309813	0.00818465	2.45132	0.00818465	0.00818465	0.00818465	0.00818465	0.00818465	0.00818465
hsa-miR-204-000508 CNRQ	1	core biomarker beta cell destruction	172.041	0.00175497	0.182894	0.505126	0.0182894	2.69339	19.8609	1.00521	0.517488	0.388956	0.0182894	0.0182894	0.0182894	0.0182894	0.0182894	0.0182894	0.0182894	0.0182894
hsa-miR-208-000511 CNRQ	1	reference gene candidate	0.910278	0.315486	1.17788	0.698554	1.61362	0.388866	1.02605	0.486519	0.919285	1.43516	1.55167	1.35052	1.56099	2.09218	0.637823	0.877526	0.721938	1.06321
hsa-miR-20a-000580 CNRQ	0		1.54255	0.636898	1.79846	0.680613	0.0174181	1.06157	3.84326	3.27642	3.71706	1.59514	2.01604	1.4669	0.0230144	0.200724	3.07893	3.6358	1.82516	2.11885
hsa-miR-20b-001014 CNRQ	0		1.09284	0.240533	1.12235	0.165997	0.00494311	0.409543	2.86352	2.19837	3.38143	0.686436	1.12523	0.934179	0.0494311	0.422377	2.39166	28.4446	0.780728	0.769308
hsa-miR-21#-002438 CNRQ	0		1.72864	0.879704	1.96653	0.418601	1.86552	0.740457	0.932653	0.679047	0.517011	3.48658	0.893059	0.636063	0.378181	0.70081	0.416006	2.83727	2.88337	1.50349
hsa-miR-210-000512 CNRQ	1	core biomarker beta cell destruction	156.745	0.0098554	0.00422669	3.76184	0.00422669	0.0630957	4.79071	5.23359	1.89104	66.2217	0.00422669	0.00422669	0.00422669	0.00422669	0.143384	0.878699	0.0422669	0.251884
hsa-miR-21-000397 CNRQ	0		3.78149	0.145882	5.39262	1.24417	0.317249	1.01969	3.51075	1.78033	2.28507	0.613762	2.87475	0.0922571	0.055847	0.284184	5.96074	7.31981	0.689922	0.415528
hsa-miR-212-000515 CNRQ	0		31.6014	0.0752936	4.38531	3.03389	0.0235559	2.0797	2.87276	3.00608	0.607435	1.81343	0.310599	0.0235559	0.638557	0.0235559	0.447816	0.320553	0.235559	0.5665
hsa-miR-215-000518 CNRQ	0		63.1671	0.328123	1.22076	0.0105852	0.0105852	0.114974	2.34585	36.4754	0.242047	3.96917	0.0105852	0.0105852	0.619869	0.105852	0.314702	7.20112	0.583579	0.0105852
hsa-miR-216b-002326 CNRQ	1	core biomarker beta cell destruction	85.8671	0.0185506	0.0160177	1.00881	0.0160177	0.532476	7.75532	1.4983	0.0160177	0.160177	0.0160177	0.0160177	0.0160177	0.0160177	0.0160177	0.0160177	0.0160177	0.0160177
hsa-miR-218-000521 CNRQ	0		163.363	0.533744	3.88329	3.38922	0.00450817	4.75116	1.0565	0.43013	0.360413	0.318346	2.14437	0.412382	1.47469	0.00450817	0.00450817	9.46237	0.0450817	0.551823
hsa-miR-219-2-3p-002390 CNRQ	0		1.28949	0.221733	0.0104208	0.83418	3.07822	3.18346	0.0104208	0.19611	0.104208	0.0104208	1.79226	9.3713	1.74462	0.535427	0.0104208	0.539138	0.70762	0.0104208
hsa-miR-221-000524 CNRQ	0		17.0694	0.00373563	1.38644	0.180551	0.0180551	0.183569	5.31741	2.03939	15.2757	1.09804	0.0180551	0.0180551	0.0180551	0.0180551	1.43153	0.70583	0.572269	0.207109
hsa-miR-222#-002097 CNRQ	0		7.34317	0.265953	0.0425893	1.42167	2.6903	1.50383	0.591153	0.0425893	0.0425893	1.42004	0.449469	0.0425893	0.425893	1.64324	0.0425893	0.0425893	0.0425893	0.658264
hsa-miR-223#-002098 CNRQ	0		4.88537	0.689274	3.84149	0.282488	0.00837529	1.36678	10.8893	0.00837529	0.504894	2.37739	0.148115	0.508979	0.468813	0.512625	3.55059	3.26287	0.0837529	2.93427
hsa-miR-223-002295 CNRQ	0		2.03555	0.150647	0.657506	1.02866	0.0177828	1.43714	7.76426	2.80285	3.81066	4.04762	0.23094	0.800903	0.0375837	0.239442	7.47481	2.89268	2.61638	1.82852
hsa-miR-23a#-002439 CNRQ	0		2.12314	0.635292	0.852825	1.88886	1.55167	2.25736	0.0219938	0.0219938	0.219938	1.5237	0.377398	1.60029	2.99433	2.5527	0.252522	0.601035	0.0219938	0.754745
hsa-miR-23a-000399 CNRQ	0		4.90123	0.999373	0.539386	0.0613762	0.00613762	0.00613762	4.62914	1.1588	5.56545	1.0093	2.64972	0.00613762	0.00613762	0.791043	2.66073	1.84417	0.240492	0.405602
hsa-miR-24-000402 CNRQ	0		2.09151	0.447799	1.82432	0.382472	0.0135114	0.439542	8.56841	2.93224	1.80842	2.35017	0.288005	0.194267	0.135114	0.250438	4.86631	2.1252	1.45077	1.07468
hsa-miR-25-000403 CNRQ	0		4.37576	0.392606	12.7057	23.5505	10.6905	24.1546	0.0714496	0.13605	0.0952796	0.0701455	13.9316	0.858084	18.197	13.8038	0.139508	0.137436	0.0792501	0.0436516
hsa-miR-26a-000405 CNRQ	0		26.229	0.146878	0.261457	0.616879	0.00339625	0.272647	14.4544	30.1995	2.47685	2.85825	0.0859014	0.00339625	0.0339625	0.141808	7.41993	1.83358	1.24761	1.04807
hsa-miR-26b#-002444 CNRQ	0		2.46386	0.977243	1.45881	0.0274031	0.0274031	0.274031	2.96415	0.0274031	1.39508	0.651628	1.84035	0.0274031	1.15457	0.0274031	0.98922	0.0274031	0.426874	1.03459
hsa-miR-26b-000407 CNRQ	0		3.2798	0.116665	0.818616	0.659478	0.00977237	2.43445	9.40156	1.05899	2.25736	0.669114	0.261397	0.0977237	0.00977237	0.394457	1.97015	1.50938	0.653582	2.58107
hsa-miR-27a-000408 CNRQ	0		2.26432	0.947079	4.04203	1.6734	0.306126	1.75954	3.08319	0.877021	0.807625	0.10693	0.560402	0.346338	4.29339	2.56685	2.37629	0.29703	0.853749	0.912011
hsa-miR-27b-000409 CNRQ	0		22.9964	0.176183	0.148662	1.27614	0.0148662	1.03947	9.86961	4.81837	0.530518	0.786683	0.0148662	0.0148662	0.236429	0.0148662	1.09456	0.686594	3.58757	0.400867
hsa-miR-28-3p-002446 CNRQ	0		26.57	0.226959	0.121479	0.1834	0.00148594	0.0148594	0.41419	0.12939	0.0879023	0.0191426	1137.63	0.00148594	8317.64	1018.59	0.369148	0.00148594	0.130798	0.0721107
hsa-miR-296-000527 CNRQ	0		4.9767	0.661347	0.741652	3.95094	0.968345	2.80608	0.864271	0.650279	0.735529	0.0315283	3.84769	0.974227	2.35993	0.684069	0.0315283	0.315283	0.497164	0.320258
hsa-miR-298-002190 CNRQ	0		22.4824	0.784269	0.0302204	4.70869	0.0302204	1.79846	0.302204	0.0302204	0.0302204	0.608275	0.0302204	0.0302204	0.548909	0.72644	0.91641	2.83335	0.620155	0.0302204
hsa-miR-299-3p-001015 CNRQ	0		8.51691	0.872653	1.03875	3.69488	0.00797995	2.50092	1.43417	1.14813	0.789405	1.83147	1.17406	0.0797995	5.08042	0.170098	0.712853	1.13159	0.827713	0.808965
hsa-miR-299-5p-000600 CNRQ	0		10.7421	0.976113	0.00559758	0.00559758	0.00559758	2.17621	8.44306	6.74373	1.75833	0.95113	0.471411	0.00559758	1.12388	0.0559758	0.483615	0.256153	1.52721	0.860043
hsa-miR-29a-002112 CNRQ	0		1.88778	0.244543	1.27321	1.09159	0.0948418	1.59368	8.79225	5.25654	0.357684	1.3499	0.625461	0.481948	0.0901571	0.827885	2.06253	2.19381	1.41645	1.47809
hsa-miR-29c-000587 CNRQ	0		4.92197	0.368245	0.00453942	6.94704	0.00453942	5.49288	0.798748	0.468382	0.135394	0.322255	1.01782	23280.9	1.80219	0.221055	0.108968	0.246661	0.0453942	0.139605
hsa-miR-301-000528 CNRQ	0		1.80311	0.714145	0.0464088	0.0464088	0.0464088	0.796049	6.55239	0.758578	0.55437	0.88636	1.74663	0.0464088	0.0464088	0.899208	0.81055	0.711377	1.224	0.464088
hsa-miR-302c-000533 CNRQ	0		2.01103	0.119311	1.54953	0.880116	4.75007	1.41906	1.04047	0.876315	0.732656	1.08473	2.82944	1.21428	1.84077	0.384503	0.291072	0.319007	0.804322	0.826666
hsa-miR-30a-3p-000416 CNRQ	0		65.7233	0.68624	0.11434	0.654034	0.260375	0.298057	1.79473	0.00516416	0.0516416	0.208785	1.05789	0.00516416	0.00516416	0.43431	0.00516416	0.590609	59429.2	0.551061
hsa-miR-30a-5p-000417 CNRQ	0		1.18226	0.518433	0.860518	0.786502	2.47685	0.890533	2.50611	0.0303389	1.05903	1.6293	1.85524	0.612491	0.869561	0.74131	2.08257	2.44456	1.43384	0.954993
hsa-miR-30b-000602 CNRQ	0		1.91143	0.0853504	1.27292	0.873836	0.472716	0.579429	4.41774	2.113	1.52195	1.60177	0.574381	0.319521	1.19261	0.43381	2.90068	0.845259	0.442079	1.40152
hsa-miR-30c-000419 CNRQ	0		1.41847	0.151128	1.56892	0.67811	0.930465	0.331589	3.4898	1.2191	1.39573	1.44777	0.564417	0.672512	0.569508	0.554753	3.28398	1.02963	0.779292	1.12189
hsa-miR-30d-000420 CNRQ	0		1.52023	0.797104	1.14712	1.32495	1.3216	1.12837	3.00262	0.0208353	0.51713	0.99803	2.12667	0.640324	0.539635	0.559758	1.84332	1.74341	0.208353	1.03364
hsa-miR-30e-3p-000422 CNRQ	1	reference gene candidate	0.903773	0.283002	0.742164	1.39573	1.41873	0.486519	1.20407	0.469245	1.09756	0.970264	1.51286	0.938837	1.0439	1.0962	1.55704	1.05468	1.13519	0.767008
hsa-miR-320-002277 CNRQ	0		7.08247	0.00717653	2.29351	1.02795	1.55132	0.462488	8.5428	2.58464	2.38397	2.94646	0.749031	0.330826	0.161994	0.015417	1.44744	2.00401	1.6278	1.30407
hsa-miR-320B-002844 CNRQ	0		66.062	0.996165	3.24489	0.0094189	0.493742	1.95659	0.094189	0.0094189	2.97783	1.10599	1.14549	0.23025	3.40251	0.0094189	1.3366	1.17217	0.0094189	0.730802
hsa-miR-323-3p-002227 CNRQ	0		524846	0.111638	1.76604	2.42661e+06	0.129808	0.946804	1.67571	0.267055	0.431817	0.490004	0.189322	0.577963	0.595937	0.00561048	0.0561048	0.113032	0.130527	0.37145
hsa-miR-324-3p-002161 CNRQ	0		26.1013	0.745964	0.685646	1.66648	0.00820352	0.0820352	0.518681	0.329306	0.00820352	0.00820352	0.543125	0.00820352	0.00820352	254.097	0.497279	0.908657	0.00820352	0.00820352
hsa-miR-328-000543 CNRQ	0		44.8759	0.0526922	3.67451	1.81176	0.161734	0.558856	4.17542	1.96472	6.35331	1.93999	0.1685	0.00571479	0.232595	0.0571479	3.11172	1.53426	1.12344	1.36773
hsa-miR-330-5p-002230 CNRQ	0		6.14154	0.863764	3.00815	0.000787046	1.17036	0.0724436	6.71274	0.232274	1.16778	44.2588	3.30522	7.87046e-05	5.55904	0.348658	0.563119	9.03025	1.06126	1.78772
hsa-miR-331-000545 CNRQ	1	borderline biomarker beta cell destruction	9.79224e+08	0.0577215	0.000238781	0.187759	622300	0.013366	0.00755092	1.8281e+06	0.00555904	0.000238781	0.000238781	0.000238781	0.00349945	0.000238781	0.00238781	0.000238781	0.000238781	0.000238781
hsa-miR-335#-002185 CNRQ	0		6.27162	0.307729	0.00458142	0.0502343	0.00458142	0.00458142	0.119647	0.0704693	0.214931	0.00458142	0.00458142	0.622157	0.00458142	9.44061e+06	0.481172	0.084918	0.00458142	0.0458142
hsa-miR-335-000546 CNRQ	1	borderline biomarker beta cell destruction	1.54897	0.0750526	1.48457	1.40961	0.539262	0.377051	2.74853	1.4832	2.20851	1.04277	0.698393	1.25643	0.683597	0.146521	1.84035	0.688652	1.57109	1.43054
hsa-miR-338-5P-002658 CNRQ	0		0.975958	0.138621	2.48828	0.90985	3.6779	1.07716	0.414286	0.0179019	0.179019	0.21707	2.6333	1.88495	0.992922	0.522998	1.12132	0.657658	1.2161	2.9964
hsa-miR-340-002258 CNRQ	0		4.22037	0.326507	0.369999	0.556929	0.0369999	0.588166	3.25012	1.52757	3.92555	0.896685	0.0369999	0.0369999	0.464836	0.374542	3.30065	0.588979	1.59956	0.871967
hsa-miR-342-3p-002260 CNRQ	0		6.48404	0.168102	0.0237192	0.284446	0.536661	0.0237192	3.13979	5.21315	0.254273	1.16121	0.0237192	0.0237192	0.0237192	0.0237192	0.237192	7.04044	0.592379	1.37025
hsa-miR-345-002186 CNRQ	0		4.22533	0.0203698	1.344	1.29927	0.238836	0.0659174	18.4077	2.65338	2.02862	2.02209	0.660237	0.301787	0.487641	0.00659174	5.82237	1.55668	1.0339	0.199343
hsa-miR-34a#-002316 CNRQ	0		3.85478	0.972761	0.813299	0.943105	8.74782	5.22276	1.09804	0.0129003	0.0129003	1.83316	1.07681	0.41505	0.395276	2.62906	2.06728	0.186853	0.129003	0.612491
hsa-miR-34a-000426 CNRQ	0		65.2643	0.128708	0.00891251	3.11172	0.00891251	1.10037	8.11335	1.63531	0.00891251	0.2474	0.00891251	0.00891251	0.00891251	0.00891251	6.01451	0.0891251	0.166073	0.00891251
hsa-miR-34b-002102 CNRQ	0		31.0372	0.96034	0.929951	2.61276	1.10271	6.03949	0.0132069	0.0132069	0.0132069	0.412098	0.578096	0.0132069	6.2748	0.348177	1.46454	0.613903	0.132069	0.0132069
hsa-miR-363-001271 CNRQ	0		1.29794	0.793117	0.758228	1.07443	0.954267	0.405415	1.08243	0.710722	2.42717	2.19432	1.05354	0.628348	1.74944	0.508628	0.818748	1.56459	1.50938	0.679986
hsa-miR-365-001020 CNRQ	0		9.32082	0.640992	0.0314775	0.0314775	0.0314775	0.441469	14.8936	8.78618	0.0314775	0.511564	0.591017	0.363747	0.0314775	0.0314775	0.314775	0.860875	0.0314775	0.580898
hsa-miR-367-000555 CNRQ	0		40.2861	0.302946	0.0108543	0.330826	0.0108543	0.658567	0.50038	4.16582	2.29351	1.78443	0.86856	0.0108543	0.0108543	0.0108543	3.03948	1.87759	0.0108543	0.108543
hsa-miR-369-5p-001021 CNRQ	1	core biomarker beta cell destruction	1705.03	1.1915e-05	0.591834	10.6414	6.30231	5.91562	9.2555	5.08276	1.07401	2.44568	0.00210863	0.00210863	0.00210863	0.0736207	0.00210863	0.022182	0.00210863	0.0210863
hsa-miR-372-000560 CNRQ	0		1.38372	0.433702	3.7627	1.38995	0.135394	3.75146	0.21169	0.957679	0.40411	0.651178	1.05303	0.389493	4.55302	2.42941	0.824613	1.42364	2.57988	0.51357
hsa-miR-374-000563 CNRQ	0		3.21129	0.143997	1.034	0.617874	0.0905733	0.256212	7.68776	3.58344	1.85567	1.84927	0.473915	0.111738	0.00905733	0.786865	3.19816	1.06945	1.3119	3.81944
hsa-miR-375-000564 CNRQ	1	core biomarker beta cell destruction	118.125	0.00689773	0.0152757	1.99434	0.0152757	1.02738	9.06567	1.98747	0.152757	0.177296	0.0152757	0.0152757	0.0152757	0.0152757	0.0152757	0.0152757	0.0152757	0.0152757
hsa-miR-376a#-002127 CNRQ	1	core biomarker beta cell destruction	9707.14	0.0138179	2.85102	2.60495	6.28637	4.80286	0.0939723	0.000197242	1.28086	0.00197242	0.000197242	18.7932	0.000197242	0.000197242	0.000197242	0.000197242	0.000197242	0.000197242
hsa-miR-376a-000565 CNRQ	0		505.779	0.0298945	6.05341	0.0872971	0.00872971	28.8403	0.818804	3.45462	1.61065	1.11283	0.00872971	0.00872971	0.00872971	0.00872971	0.229932	0.112305	0.882511	0.567283
hsa-miR-376c-002122 CNRQ	0		9.46797	0.0259999	1.02705	0.451752	0.0862979	0.722271	6.46249	4.3013	4.70327	3.52614	0.161845	0.00801678	0.0801678	0.397741	2.00909	1.20448	2.4088	2.49287
hsa-miR-377-000566 CNRQ	0		33.9958	0.734447	2.13698	1.03994	0.0017378	4.87978	17.8649	0.492266	1.66648	0.911024	0.389314	0.017378	0.377051	0.0248886	1.92088	11.508	1.92664	2.55094
hsa-miR-378-002243 CNRQ	0		0.383926	0.00851388	0.181092	0.283204	1.34153	0.287872	0.181217	0.0181092	1.52827	0.869521	1.6885	3.51884	0.810326	4.75883	1.57797	0.96024	2.08161	2.90068
hsa-miR-381-000571 CNRQ	0		14.5908	0.808078	3.69488	2.51246	0.0199526	1.89889	0.246888	0.410866	10.7399	0.820408	6.12774	1.19124	7.70903	0.0200909	0.254273	1.65806	0.589929	11.298
hsa-miR-409-3p-002332 CNRQ	0		93.85	0.460799	1.88105	0.14171	0.233507	0.565979	10.7152	0.0272898	2.88403	3.49945	0.00272898	0.00272898	0.108843	2.3206	3.29382	2.03236	0.845805	6.72822
hsa-miR-410-001274 CNRQ	1	core biomarker beta cell destruction	49.0542	0.0336107	0.350106	2.39001	0.657961	0.595799	1.84544	1.91955	2.00447	0.654034	0.00972747	0.0972747	0.00972747	0.00972747	21.727	0.00972747	0.43013	0.722104
hsa-miR-411-001610 CNRQ	0		5547.22	0.833289	0.00130317	0.00130317	0.00130317	785.236	2.49058	1.75227	0.0512861	0.0177419	0.00130317	3507.52	0.00130317	0.0177011	0.239166	3.41665	0.0130317	0.485848
hsa-miR-423-5p-002340 CNRQ	0		1.898	0.898937	1.66303	0.479402	0.455827	0.0216521	7.71792	2.1687	3.55222	0.245358	2.95053	1.03207	0.313401	0.216521	1.07823	1.85183	0.943192	0.48473
hsa-miR-425-5p-001516 CNRQ	0		44.4735	0.828224	0.490456	0.52808	0.00155597	0.0959401	2.53105	1.3499	2.36646	1.20918	0.00155597	0.0155597	0.287872	293.765	2.58404	1.67032	0.621441	1.16536
hsa-miR-429-001024 CNRQ	1	core biomarker beta cell destruction	36.4799	0.0160303	0.025787	0.602005	0.025787	0.25787	3.76704	1.93999	0.025787	0.881374	0.025787	0.025787	0.025787	0.025787	0.025787	0.025787	0.025787	0.025787
hsa-miR-432-001026 CNRQ	0		21.3474	0.540432	0.846896	0.936332	0.415623	0.681711	3.82032	0.0180219	2.0193	0.0180219	0.858322	0.0180219	0.180219	1.34679	1.94402	0.0180219	0.0180219	1.42462
hsa-miR-433-001028 CNRQ	0		1.07946	0.372057	0.383884	1.23333	0.239773	2.5363	0.702425	1.1244	1.4952	0.702587	2.41546	4.28253	1.11548	0.76542	0.79561	0.815192	1.22431	0.597035
hsa-miR-449-001030 CNRQ	0		1.69222e+06	0.444747	0.312033	279.898	0.000207491	0.815605	46.7735	2.07491e-05	0.179597	11.9399	0.842752	2.07491e-05	1.2471	2.07491e-05	0.8501	5.02227	2.07491e-05	0.150522
hsa-miR-452-002329 CNRQ	0		0.841318	0.272511	1.56171	0.652079	0.0419083	1.39605	0.532476	2.14487	0.529054	0.510858	1.41351	0.883507	2.31793	1.57109	0.850589	1.30377	1.07783	0.419083
hsa-miR-454-002323 CNRQ	0		1.71486	0.239524	0.300885	0.452481	0.0126183	0.0126183	11.4025	0.754745	1.50869	2.13501	0.126183	1.19201	0.0126183	0.0126183	5.01649	0.829927	0.404297	1.04619
hsa-miR-483-3p-002339 CNRQ	0		3.10313	0.546555	0.00709578	2.60916	1.93687	8.5842	0.97022	0.00709578	0.00709578	0.363915	0.0709578	1.53497	0.108618	3.06267	0.862522	1.4952	0.00709578	1.3954
hsa-miR-483-5p-002338 CNRQ	0		2.06926	0.880067	0.632557	1.7386	0.0170569	1.43318	2.48886	1.74221	0.873313	0.822091	0.338376	1.17387	1.79432	2.95665	0.445554	1.15064	1.10609	0.170569
hsa-miR-484-001821 CNRQ	0		1.27234	0.705132	0.853238	0.401791	0.105901	0.300331	5.96898	2.83465	5.13216	1.47843	0.56079	0.530029	0.205684	0.587895	3.6358	2.95257	1.82222	1.01593
hsa-miR-486-001278 CNRQ	0		4.60423	0.754853	0.00169824	22.3357	0.00169824	0.00169824	1.84289	3.43795	0.699198	1.01916	0.0169824	1.4312	15.2757	0.00169824	0.155704	1.72028	0.145412	0.686436
hsa-miR-488-001106 CNRQ	0		16.4973	0.377302	0.0365595	1.90152	2.6903	2.48199	0.0365595	0.0365595	1.09388	0.607715	1.57398	0.481282	0.0365595	0.365595	0.0365595	0.42776	0.0365595	0.0365595
hsa-miR-490-001037 CNRQ	0		1378.97	0.193603	0.0110917	0.0935406	0.00110917	0.175873	97.2747	2.0917	1.61399	1995.26	0.0283792	0.00110917	0.00110917	0.528567	0.5118	29.8538	0.19611	0.185652
hsa-miR-509-5p-002235 CNRQ	0		38.6551	0.551879	0.333273	2.1252	0.0809096	2.0893	0.441367	2.96688	5.72532	2.04174	3.23073	0.329155	20.6063	0.00809096	0.257751	0.846525	0.157217	0.72477
hsa-miR-516-3p-001149 CNRQ	0		7.36197	0.387673	1.61622	0.520116	0.0520116	0.0520116	1.2936	0.0520116	0.968858	0.884606	0.947611	0.0520116	0.0520116	0.0520116	0.0520116	2.13354	0.0520116	0.530762
hsa-miR-517c-001153 CNRQ	0		8.59209	0.536624	0.00966051	0.441672	0.00966051	0.140023	0.658567	1.40832	0.17342	0.304509	0.00966051	0.00966051	1.97197	0.00966051	0.0966051	2.15774	3.69488	217.27
hsa-miR-518d-001159 CNRQ	0		1.65808	0.961324	0.818616	1.4054	0.0181593	0.450091	1.2598	0.947	1.2785	1.34648	1.5449	0.181593	0.0181593	0.616595	1.21079	0.916558	2.38671	2.05211
hsa-miR-518f-002388 CNRQ	0		0.858245	0.18581	1.25751	0.976338	1.70923	1.70333	0.375146	0.409732	0.604784	0.788315	1.80634	3.20996	2.40602	0.942128	1.02402	0.258345	1.28914	0.851491
hsa-miR-519a-002415 CNRQ	0		5261.23	0.952596	0.00474242	19.9526	0.000474242	0.815962	0.803397	1.57435	2.11641	2.92887	1.19253	0.000474242	3.26362	4.37019	0.121843	0.916263	0.272458	3.19595
hsa-miR-519b-3p-002384 CNRQ	0		0.324061	0.0141933	0.242996	0.791772	1.6248	0.17053	0.017053	0.017053	0.017053	0.017053	10	1.72743	2.43893	0.470327	3.64586	0.017053	0.861113	0.30137
hsa-miR-520a-001167 CNRQ	0		30.9261	0.787842	0.00304089	0.67936	0.00304089	0.130467	3.04509	4.37623	2.88071	1.22809	0.76454	0.00304089	0.0304089	8.87973	0.382032	24.8313	0.211641	0.578362
hsa-miR-520D-3P-002743 CNRQ	0		0.516828	0.0143896	2.41991	0.325612	1.55274	0.0221513	0.458353	0.221513	3.38065	0.496249	4.28647	0.275233	4.03738	0.238122	0.737055	0.938815	5.91017	1.03474
hsa-miR-520d-5p-002393 CNRQ	0		0.759811	0.0984002	1.14148	1.0613	0.511918	0.58479	1.02849	0.729458	1.67186	0.403831	2.72709	1.19347	0.625893	0.709578	1.26299	1.31917	1.06412	2.12324
hsa-miR-520e-001119 CNRQ	1	core biomarker beta cell destruction	167.566	0.027481	0.0151008	15.9956	0.0151008	2.89135	0.293765	0.499459	3.08958	0.510387	0.0151008	0.0151008	0.0151008	0.0151008	0.618443	0.0151008	0.151008	0.0151008
hsa-miR-521-001122 CNRQ	0		12.4483	0.215447	0.643873	0.217621	0.0205305	0.0205305	4.80176	5.2723	0.728954	0.909306	0.0205305	0.0205305	1.13256	0.0205305	0.716638	2.55329	0.205305	0.0205305
hsa-miR-523-002386 CNRQ	0		4.21365	0.701564	1.41254	0.444836	2.91743	1.24157	8.07235	1.34369	0.274853	0.391562	3.79577	0.772859	0.361243	4.68274	1.61659	0.0734514	1.55955	0.409166
hsa-miR-524-001173 CNRQ	1	reference gene candidate	1.04916	0.27523	0.556929	0.724603	0.940914	0.59484	0.64759	2.95665	0.734683	0.838147	1.57326	1.74542	1.97834	0.887851	0.895571	0.69024	1.45111	0.867981
hsa-miR-532-001518 CNRQ	0		21232.5	0.210591	0.00559758	0.00559758	0.00559758	0.116815	0.585194	0.453837	950.605	0.0559758	0.00559758	0.00559758	0.00559758	0.00559758	0.486183	1.24494	0.00559758	0.00559758
hsa-miR-548a-001538 CNRQ	0		2.23841	0.500406	8.61589	0.971583	0.300746	0.203657	0.31304	1.11209	0.874883	0.0203657	1.64778	1.2627	1.09403	0.0203657	1.66035	1.0439	2.50784	0.647292
hsa-miR-548c-001590 CNRQ	0		11.3723	0.260338	1.11486	0.642688	0.0267301	0.267301	2.21309	2.90603	0.951919	2.18273	0.983205	0.343005	0.0267301	0.555648	1.54206	1.11178	1.21638	0.0267301
hsa-miR-548d-5p-002237 CNRQ	0		6788.11	0.221084	6.02976	5.29176	0.502921	11.995	0.218223	8.51726	3.76704	5.76235	0.957922	0.0484172	102.094	0.110408	0.22636	8.81252	6.96627e-05	1.76848
hsa-miR-550-002410 CNRQ	0		6.26744	0.362561	1.04438	1.0138	3.64167	2.67732	0.0282293	0.0282293	0.0282293	0.997773	0.694544	0.0282293	0.499459	1.93731	0.0282293	0.282293	0.0282293	0.5118
hsa-miR-561-001528 CNRQ	0		2.54917	0.51817	5.87625	2.11787	1.80717	5.01996	0.122687	0.341743	1.10255	0.665426	1.54383	0.882795	6.25893	1.72068	0.273275	1.27732	0.125603	0.447404
hsa-miR-564-001531 CNRQ	0		24.6123	0.726427	0.264545	3.04159	3.82208	0.0223512	0.223512	0.439238	1.21964	1.96562	2.29351	0.0223512	1.60694	1.92975	0.537527	0.419276	0.0223512	0.861688
hsa-miR-570-002347 CNRQ	0		1.30665	0.476838	0.436817	0.506291	0.00568853	1.10078	0.459621	8.43141	0.32337	1.01224	0.525896	4.42486	0.00568853	1.02088	1.37753	13.6458	0.0568853	1.27526
hsa-miR-571-001613 CNRQ	0		0.927527	0.236837	0.533458	2.13944	1.78813	1.0113	0.36467	0.574249	0.683439	0.601451	1.25652	1.79143	1.33844	0.376097	2.66318	1.09554	2.32381	0.732318
hsa-miR-573-001615 CNRQ	0		0.530108	0.0269598	1.28944	1.53709	0.151078	0.67655	0.604366	0.0144178	1.09136	0.144178	0.855244	5.25049	1.59258	0.396643	15.4882	0.558727	2.88005	0.735191
hsa-miR-574-3p-002349 CNRQ	0		2.48106	0.263156	0.882775	0.767715	0.00395367	0.431221	11.508	4.54988	2.88071	2.99916	0.322329	0.385656	0.0395367	0.0781628	3.30902	2.7077	0.941434	2.33561
hsa-miR-584-001624 CNRQ	0		0.99464	0.334118	1.78525	1.24787	1.40994	2.1702	0.418408	0.0258048	0.936548	0.373508	1.7358	0.597035	2.02862	1.24589	0.258048	0.512979	3.6779	0.785959
hsa-miR-585-001625 CNRQ	0		102.867	0.90215	0.000263027	0.882653	2.25165	11.272	2.1424	0.0159588	0.000263027	0.701132	0.000263027	0.516535	63.387	2.47343	0.00263027	0.146926	0.000263027	59.4292
hsa-miR-590-5p-001984 CNRQ	0		5.33138	0.518127	3.8054	0.366691	0.00657658	0.201048	4.64729	2.08257	1.14151	1.6684	0.691035	0.287144	0.0657658	0.00657658	2.41657	4.01513	2.00124	0.76366
hsa-miR-597-001551 CNRQ	0		4.03809	0.637785	4.37421	2.56389	1.4897	1.55668	0.30903	0.264423	0.562989	0.269712	37.0681	1.49348	3.9473	3.09599	0.199572	0.0115611	0.198472	0.115611
hsa-miR-601-001558 CNRQ	0		9.18023	0.908829	3.18493	0.987889	1.53851	0.551569	0.0310742	0.0310742	0.57069	0.0310742	1.1068	0.716638	0.0310742	3.20406	0.83117	0.0310742	0.0310742	0.310742
hsa-miR-603-001566 CNRQ	0		6.10357	0.478098	0.0341586	0.847169	0.0341586	0.0341586	0.0341586	0.780369	0.596486	2.89001	1.737	0.0341586	1.0371	0.341586	2.00263	1.44245	0.0341586	0.493628
hsa-miR-605-001568 CNRQ	0		1.56484	0.52163	1.19261	2.0193	3.6033	3.89224	0.117274	0.0117274	0.460363	0.949249	2.48943	1.27732	1.49314	0.655541	0.303319	0.647739	1.35738	0.695825
hsa-miR-618-001593 CNRQ	0		4.50486	0.962167	0.310456	3.94003	2.47286	0.820012	0.377833	0.321514	4.68921	0.618871	1.86552	0.205494	7.66832	6.5298	0.326062	1.17012	0.34906	0.447301
hsa-miR-624-001557 CNRQ	0		19.1256	0.347533	2.548	0.464301	0.719118	0.36241	2.82748	0.036241	0.036241	0.036241	0.036241	0.568591	3.72477	0.541627	0.036241	0.036241	0.036241	0.036241
hsa-miR-625#-002432 CNRQ	0		1.00699	0.321944	1.15383	1.83696	1.62069	1.95254	0.544879	0.0138038	0.757705	0.985183	1.40249	3.6166	1.24948	1.04858	2.02908	5.07107	0.998976	0.388419
hsa-miR-628-3p-002434 CNRQ	0		7.47606	0.837606	0.612915	0.508628	2.45584	0.566761	1.10367	0.201837	0.474242	1.76767	1.78649	1.34431	5.05592	2.83465	0.0201837	0.25398	2.16172	0.653281
hsa-miR-628-5p-002433 CNRQ	0		26.2718	0.264377	1.60546	1.62032	7.93414	0.941564	0.606597	1.06994	0.920958	2.76758	0.973218	1.42167	4.02254	0.446786	2.35831	2.33024	0.00467735	0.486295
hsa-miR-636-002088 CNRQ	0		1.5497	0.248718	1.79267	2.03939	0.577032	0.957282	1.44944	1.59038	0.849904	0.825962	1.87154	1.11463	1.91073	0.555648	0.782348	0.611364	0.496821	0.581433
hsa-miR-638-001582 CNRQ	0		13.499	0.734445	0.783971	2.31686	1.2067	1.0446	0.623161	0.0174663	0.305985	0.0174663	0.0174663	2.49	5.74778	0.0174663	0.779292	0.0174663	1.17566	0.174663
hsa-miR-639-001583 CNRQ	0		17.1006	0.978288	0.819257	0.0334426	2.86154	0.0334426	0.538766	0.499804	0.334426	0.0334426	0.0334426	1.90722	0.0334426	1.91073	0.0334426	0.870883	0.0334426	1.49314
hsa-miR-645-001597 CNRQ	0		0.680937	0.0769085	5.95114	1.76157	1.20138	0.418697	0.117031	0.0117031	0.581032	0.435111	2.99226	1.71356	3.51803	2.64606	1.10762	0.352777	0.502805	0.683597
hsa-miR-660-001515 CNRQ	0		20.5413	0.0893167	1.24644	1.21445	1.45982	0.581969	3.48017	8.5763	0.812793	0.578762	0.00922571	0.483838	0.0922571	0.201465	0.925827	2.52464	1.79432	1.46757
hsa-miR-661-001606 CNRQ	0		4.02905	0.274874	2.46207	1.50522	6.6819	2.46207	0.00872971	0.42845	1.31129	4.08884	0.865127	1.42004	0.614045	0.74817	0.0872971	0.518681	0.790497	0.353427
hsa-miR-708-002341 CNRQ	0		309.153	0.408366	0.276439	11.995	0.00572796	13.0918	1.01036	0.670965	0.0572796	1.08708	3.63915	0.00572796	3.79839	1.22817	0.00572796	0.56079	0.0572796	0.00572796
hsa-miR-720-002895 CNRQ	0		1.88516	0.833243	1.21392	1.71475	5.10623	4.32016	1.51845	0.00202768	0.760151	4.29734	1.61659	0.735021	1.4054	1.94133	0.975506	1.07614	0.388597	1.63757
hsa-miR-744-002324 CNRQ	0		26.7765	0.290574	1.47197	0.608836	0.0198198	0.0198198	3.69233	0.967743	2.6206	1.97606	0.0198198	0.0198198	0.198198	0.590337	3.29382	0.30318	0.51606	0.0198198
hsa-miR-758-001990 CNRQ	0		27372.1	0.361843	0.0033037	0.400867	0.0033037	0.130978	0.286814	61235	0.0954993	0.033037	0.0033037	0.923081	0.0033037	0.320332	0.0033037	0.279769	4.1505	0.0033037
hsa-miR-766-001986 CNRQ	0		7.96321	0.763855	2.85365	3.25087	0.0787046	0.70762	8.24708	0.0500035	6.48336	1.83612	0.410582	0.0638263	0.125516	1.17883	5.54498	0.285957	2.26048	28.3792
hsa-miR-769-5p-001998 CNRQ	0		601.354	0.828125	1.93508	4.6849	0.00148594	3.77138	0.0148594	0.00148594	0.526623	0.00148594	0.00148594	0.00148594	0.00148594	43.8531	0.0642688	14.1254	0.00148594	0.094189
hsa-miR-770-5p-002002 CNRQ	0		26.7406	0.326567	2.63694	0.338298	2.29403	0.378443	0.0124537	0.0124537	0.124537	0.944191	0.0124537	1.47673	3.9564	1.74622	0.805323	1.1542	1.27057	0.911255
hsa-miR-874-002268 CNRQ	0		3.94103e+08	0.941172	13.8995	1.8197e-08	1.8197e-09	2.92617	1.8197e-09	6.11505	6.05341	5.7372	1.37784	1.8197e-09	1.8197e-09	8.71164	17.2982	4.14572	7.39265	1.8197e-09
hsa-miR-875-5p-002203 CNRQ	0		0.991258	0.253959	3.59087	0.57783	1.13556	1.00777	0.151985	0.0151985	0.0151985	1.12161	1.27673	0.321144	1.92265	2.51826	1.30377	0.0151985	1.01784	0.937864
hsa-miR-885-5p-002296 CNRQ	0		2.59045	0.0646313	0.428055	2.1508	1.6638	0.201094	2.72772	5.00611	1.06265	3.29003	0.164059	0.656901	1.69863	0.537527	1.0651	2.82813	0.485736	0.472172
hsa-miR-888-002212 CNRQ	0		228.911	0.500451	4.93856	8.33489	0.00731139	0.00731139	0.646845	0.00731139	0.640914	0.390661	0.00731139	0.00731139	0.00731139	0.00731139	0.0731139	2.5015	0.130077	6.31103
hsa-miR-891a-002191 CNRQ	0		0.60385	0.025778	0.925572	1.61102	0.79862	3.09956	0.117788	0.402532	0.412667	0.637382	1.89714	5.96623	0.959025	1.83654	0.741652	0.958341	1.78525	0.858499
hsa-miR-892b-002214 CNRQ	0		16.1471	0.25764	0.390931	0.200078	0.903483	5.22276	1.79308	0.0200078	0.0200078	0.238232	0.0200078	1.95344	3.57932	0.907194	0.0200078	0.0200078	0.0200078	0.0200078
hsa-miR-92a-000431 CNRQ	0		0.996505	0.606235	0.993743	1.06116	0.413238	0.572532	1.28292	2.50323	1.39059	0.643132	2.12618	1.78484	0.30662	0.707131	1.75065	2.14092	0.837433	0.540381
hsa-miR-95-000433 CNRQ	0		6.17468	0.12012	0.767892	1.76157	0.515229	5.53605	2.81125	3.10384	0.27077	0.62748	0.984027	1.76482	1.4642	1.72982	0.346657	0.165806	0.0165806	0.69199
hsa-miR-99a-000435 CNRQ	0		11.7166	0.586798	0.150349	0.403367	0.0150349	0.0150349	1.45111	1.69083	0.0150349	0.809935	0.0150349	0.0150349	0.0150349	0.0150349	4.2063	2.52464	0.781268	0.0150349
hsa-miR-99b#-002196 CNRQ	0		0.367805	0.000864858	2.11641	0.900637	0.264728	0.870022	0.497966	0.495907	0.456457	0.222485	7.45418	1.55489	1.30798	1.38293	4.49262	1.19297	1.0693	0.755788
hsa-miR-99b-000436 CNRQ	0		16.5147	0.737557	1.02889	3.42137	0.0283074	0.283074	1.81552	1.23843	0.432016	3.4135	0.402903	0.0283074	1.14596	0.391652	5.44127	1.0517	0.473587	0.617447
